# Supplementary material for: Antibiotic Prescription Patterns in the Paediatric Primary Care Setting before and after the COVID-19 Pandemic in Italy: An Analysis Using the AWaRe Metrics
Source: Antibiotics (Basel). 2022 Mar 29;11(4):457. doi: 10.3390/antibiotics11040457 (PMC9025823; doi:10.3390/antibiotics11040457)
Supplement: Supplementary file 1 [file antibiotics-11-00457-s001.zip]

Archive with 1 entries (1 files):
- antibiotics-1641250-supplementary.pdf
